# Supplementary material for: Utilizing the 1H-15N NMR Methods for the Characterization of Isomeric Human Milk Oligosaccharides
Source: Int J Mol Sci. 2023 Jan 22;24(3):2180. doi: 10.3390/ijms24032180 (PMC9917050; doi:10.3390/ijms24032180)
Supplement: Supplementary file 1 [file ijms-24-02180-s001.zip]

Archive with 1 entries (1 files):
- ijms-2118680-supplementary.pdf
